# Supplementary material for: Controllable Phase Transformation and Enhanced Photocatalytic Performance of Nano-TiO2 by Using Oxalic Acid
Source: Nanomaterials (Basel). 2022 Aug 31;12(17):3019. doi: 10.3390/nano12173019 (PMC9458251; doi:10.3390/nano12173019)
Supplement: Supplementary file 1 [file nanomaterials-12-03019-s001.zip]

Archive with 1 entries (1 files):
- nanomaterials-1859026-supplementary.pdf
